# Supplementary material for: Identification of CTX-M Type ESBL E. coli from Sheep and Their Abattoir Environment Using Whole-Genome Sequencing
Source: Pathogens. 2021 Nov 14;10(11):1480. doi: 10.3390/pathogens10111480 (PMC8618867; doi:10.3390/pathogens10111480)
Supplement: Supplementary file 1 [file pathogens-10-01480-s001.zip]

Archive with 1 entries (1 files):
- pathogens-1411879-supplementary.pdf
